# Supplementary material for: Long-Term Impact of Direct-Acting Antivirals on Liver Fibrosis and Survival in HCV-Infected Liver Transplant Recipients
Source: Viruses. 2023 Aug 7;15(8):1702. doi: 10.3390/v15081702 (PMC10458217; doi:10.3390/v15081702)
Supplement: Supplementary file 1 [file viruses-15-01702-s001.zip]

Archive with 1 entries (1 files):
- viruses-2485108-supplementary.pdf
